# Supplementary material for: The Effects of Local Weed Species on Arbuscular Mycorrhizal Fungal Communities in an Organic Winter Wheat (Triticum durum L.) Field in Lebanon
Source: Microorganisms. 2023 Dec 30;12(1):75. doi: 10.3390/microorganisms12010075 (PMC10819832; doi:10.3390/microorganisms12010075)
Supplement: Supplementary file 1 [file microorganisms-12-00075-s001.zip]

Archive with 1 entries (1 files):
- microorganisms-2790090-supplementary.pdf
